# Supplementary material for: Deep learning-based cross-classifications reveal conserved spatial behaviors within tumor histological images
Source: Nat Commun. 2020 Dec 11;11:6367. doi: 10.1038/s41467-020-20030-5 (PMC7733499; doi:10.1038/s41467-020-20030-5)
Supplement: Supplementary file 4 — Supplementary Data 3 [file 41467_2020_20030_MOESM4_ESM.xlsx]

## Sheet: Sheet1
The number of test tiles of each cancer used to measure prediction accuracy in Figure 2b
cancertype	normal	tumor
BRCA	31457	283067
KIRC	230504	291745
OV	19692	362332
LUSC	50177	177268
LUAD	37275	174125
COAD	17936	169154
STAD	110008	255630
UCEC	9243	123103
HNSC	1945	74327
PRAD	26032	110126
THCA	6462	58794
KIRP	26990	64615
BLCA	4711	73425
LIHC	20608	57655
READ	4152	85862
SARC	2081	37685
PAAD	5484	37633
ESCA	4431	24989
KICH	30487	49253
