# Supplementary material for: Deep learning-based cross-classifications reveal conserved spatial behaviors within tumor histological images
Source: Nat Commun. 2020 Dec 11;11:6367. doi: 10.1038/s41467-020-20030-5 (PMC7733499; doi:10.1038/s41467-020-20030-5)
Supplement: Supplementary file 5 — Supplementary Data 4 [file 41467_2020_20030_MOESM5_ESM.xlsx]

## Sheet: Sheet1
Raw and adjsuted p-values of Figure 2e computing the correlations between TPF and tumor purity.
cancertype	pearson r	p-value	adj. p-value
BRCA	0.389178	2.8932e-18	5.49708e-17
KIRC	0.219201	8.09543e-05	0.00153813
OV	0.292273	5.06789e-08	9.629e-07
LUSC	0.313739	1.66066e-06	3.15526e-05
LUAD	0.259184	3.59861e-05	0.000683736
COAD	0.345678	1.99755e-08	3.79535e-07
STAD	0.0986789	0.197791	1
UCEC	0.382788	2.45906e-09	4.67221e-08
HNSC	0.302621	7.63786e-06	0.000145119
PRAD	0.289783	0.0001674	0.0031806
THCA	0.366048	5.52838e-06	0.000105039
KIRP	0.284392	0.00394786	0.0750093
BLCA	0.317787	0.000242706	0.00461142
LIHC	0.0280236	0.770315	1
READ	0.28218	0.00205365	0.0390194
SARC	0.479205	1.03817e-05	0.000197252
PAAD	0.20127	0.110758	1
ESCA	0.0857897	0.545368	1
KICH	0.0817031	0.598029	1
