# Supplementary material for: Deep learning-based cross-classifications reveal conserved spatial behaviors within tumor histological images
Source: Nat Commun. 2020 Dec 11;11:6367. doi: 10.1038/s41467-020-20030-5 (PMC7733499; doi:10.1038/s41467-020-20030-5)
Supplement: Supplementary file 6 — Supplementary Data 5 [file 41467_2020_20030_MOESM6_ESM.xlsx]

## Sheet: Sheet1
Patient level stratification test set sizes reported in number of test slides
cancertype	Patient level	matched patient level
BRCA	571	179
KIRC	482	436
OV	405	104
LUSC	317	217
LUAD	340	175
COAD	296	88
STAD	274	112
UCEC	243	31
HNSC	222	32
PRAD	217	80
THCA	188	58
KIRP	141	62
BLCA	137	26
LIHC	142	56
READ	111	16
SARC	88	14
PAAD	77	23
ESCA	72	38
KICH	64	50
